# Supplementary material for: Glibenclamide-Loaded Nanoparticles Reduce NLRP3 Inflammasome Activation and Modulate miR-223-3p/miR-7-1-5p Expression in THP-1 Cells
Source: Pharmaceuticals (Basel). 2023 Nov 10;16(11):1590. doi: 10.3390/ph16111590 (PMC10675475; doi:10.3390/ph16111590)
Supplement: Supplementary file 1 [file pharmaceuticals-16-01590-s001.zip]

Archive with 1 entries (1 files):
- pharmaceuticals-2699183-supplementary.pdf
